# Supplementary material for: Cosmetic Preservative Potential and Chemical Composition of Lafoensia replicata Pohl. Leaves
Source: Plants (Basel). 2024 Jul 23;13(15):2011. doi: 10.3390/plants13152011 (PMC11314560; doi:10.3390/plants13152011)
Supplement: Supplementary file 1 [file plants-13-02011-s001.zip]

Archive with 1 entries (1 files):
- plants-3094249-supplementary.pdf
